# Supplementary material for: Changes in Serum Metabolome Following Low-Energy Diet-Induced Weight Loss in Women with Overweight and Prediabetes: A PREVIEW-New Zealand Sub-Study
Source: Metabolites. 2024 Jul 24;14(8):401. doi: 10.3390/metabo14080401 (PMC11356139; doi:10.3390/metabo14080401)
Supplement: Supplementary file 1 [file metabolites-14-00401-s001.zip]

Archive with 1 entries (1 files):
- metabolites-3081686-supplementary.pdf
